# Supplementary material for: Chemosensory Proteins (CSPs) in the Cotton Bollworm Helicoverpa armigera
Source: Insects. 2021 Dec 27;13(1):29. doi: 10.3390/insects13010029 (PMC8780252; doi:10.3390/insects13010029)
Supplement: Supplementary file 1 [file insects-13-00029-s001.zip]

Archive with 4 entries (4 files):
- Figure S1.pdf
- Figures S2 and S3.pdf
- Supplementary Data 1.pdf
- Table S1.xlsx
