# Supplementary material for: Chemosensory Proteins (CSPs) in the Cotton Bollworm Helicoverpa armigera
Source: Insects. 2021 Dec 27;13(1):29. doi: 10.3390/insects13010029 (PMC8780252; doi:10.3390/insects13010029)
Supplement: Supplementary file 1 [file insects-13-00029-s001.zip › Table S1.xlsx]

## Sheet: Sheet1
S1. The nucleotide sequences, amino acid sequences, scaffold distribution and other information of identified CSPs
from H. armigera genome.
Gene Name	Scaffold	Start	End	Orientation	Nucleotide sequence	Protein sequence	Length (amino acids)	Signal peptide (amino acid)	MW	pI	Blastp Best blast hit (Reference/Name/Species)	E-Value	Identity
HarmCSP1	scaffold_119	116416	118856	-	ATGAAATTCGTGTTAGTACTGTGCCTATTCGCCGCGGCCGCCCTAGCCGATGACAAGTACACGGACAAATATGACAATATCAACCTGGATGAAATCCTGGAAAACAAACGACTGCTGCTCGCCTACGTCAACTGTGTTATGGAGAGAGGAAAGTGCAGTCCTGAGGGCAAGGAGCTTAAAGAACATCTTCAAGACGCCATCGAGACGGGCTGCTCAAAATGCACAGAAGCGCAAGAGAAGGGCGCATACAAGGTCATTGAGCACCTGATCAAGAACGAACTGGACATCTGGCGCGAGTTGGCTGCCAAATACGACCCCAAGGGAGACTGGAGGAAGAAGTACGAAGACCGTGCGAGAGCCAACGGCATCCAGATCCCCGAATAA	MKFVLVLCLFAAAALADDKYTDKYDNINLDEILENKRLLLAYVNCVMERGKCSPEGKELKEHLQDAIETGCSKCTEAQEKGAYKVIEHLIKNELDIWRELAAKYDPKGDWRKKYEDRARANGIQIPE	127	16	12961	5.29	AAK53762.1/chemosensory protein /Helicoverpa armigera	3e-86	0.98
HarmCSP2	scaffold_119	141263	143904	-	ATGAAGGTAGTGCTACTCACCCTCTGCTTCGCTCTCGGAGTGCTGGCTCAAGACCAGTACGAGTCTGCCAACGACAACTTCGACATCTCCGAAGTCATCGGCAATGACCGACTCCTGCACGCGTACGCCAACTGCTTGCTCAACAAAGGACCCTGCACTCCAGAAGTGAAACAAGTCAAAGAAAAACTGCCAGAAGCCTTAGAAACCCGGTGTGCGAAGTGTACGGACAAACAGAAGCAAATGGGAAAAGCTTTGGCTCAGGAAGTAAAGAAGAACCACCCTGACATCTGGAAGCAATTGGTGGCCATGTATGATCCCCAGGGTAAATACCAACAGGCATGGAAAGACTTCCTTCAAGAATAA	MKVVLLTLCFALGVLAQDQYESANDNFDISEVIGNDRLLHAYANCLLNKGPCTPEVKQVKEKLPEALETRCAKCTDKQKQMGKALAQEVKKNHPDIWKQLVAMYDPQGKYQQAWKDFLQE	120	16	11998	6.14	ALJ30223.1/putative chemosensory protein CSP12 /Spodoptera litura	1e-76	0.91
HarmCSP3	scaffold_119	157655	158819	-	ATGAAGGTCCTGGTTGTTTTGTCGTGTTTGATCGTGGCTGCGTTCGCCGCTGATAAATACAACGCTAAATATGATAACTTTGATGTGGACACCTTGATCACCAATGACAGACTTCTCAAAGCTTATATCAACTGCTTCTTAGACAAAGGACGGTGCACTCCCGAAGGATCTGATTTCAAAAAGACCCTACCAGAGGCCATAGAGACAACCTGCGGCAAGTGCACCGACAAACAGAAGAATAACATCAGAAAGGTGATCAAAGCTATCCAGCAGAAACACCCCAAGGAGTGGGACGCTCTCGTCAAGAAGAACGACCCCAGCGGCAAACATCGCGCCAACTTCGACAAATTCATCCAAGGAAGCAGATAA	MKVLVVLSCLIVAAFAADKYNAKYDNFDVDTLITNDRLLKAYINCFLDKGRCTPEGSDFKKTLPEAIETTCGKCTDKQKNNIRKVIKAIQQKHPKEWDALVKKNDPSGKHRANFDKFIQGSR	122	16	12193	9.3	AND82452.1/chemosensory protein 10 /Athetis dissimilis	3e-77	0.9
HarmCSP4	scaffold_119	35710	36427	-	ATGATGCTACTAGTATACTTGACTATCCAGAGCAACGCCGTGGAAACTTCGACGTATACTACCAAGTACGATGGAATAGATTTAGATGAGATCCTCAATAATGAGCGACTGTTGACTGGTTATGTCAATTGTCTGATGGATAATGGACCTTGTACTGCAGATGGGAAGGAGTTGAAAAGAAATCTCCCCGATGCTATTGAGAATGACTGTAAGAAGTGTACGGACAGGCAGCGTGAAGGTGCAGACCGAGTGATGCATTATCTCATCGATCACAGACCCGAGGACTGGACCAAATTGGAGAAGAAATACAATTCAGATGGAAGCTACAAGATGAAGTATCTCTCTCGTAAACCAGCTGAAGACAGTAAAGAAACGAACACCACAAAGTCTGAAGAAGAC…	MMLLVYLTIQSNAVETSTYTTKYDGIDLDEILNNERLLTGYVNCLMDNGPCTADGKELKRNLPDAIENDCKKCTDRQREGADRVMHYLIDHRPEDWTKLEKKYNSDGSYKMKYLSRKPAEDSKETNTTKSEEDTKNETKEST	142	No	16417	5.04	AGY49270.1/putative chemosensory protein /Sesamia inferens	5e-84	0.86
HarmCSP5	scaffold_119	110684	112759	-	ATGAAGTTTTTCGTGGTTGCTATCGTGGTTGCTCTGGCGGCGTTCGCGGTTGCCGAAACCTATACGGATAGGTACGACAACATCAACATTGATGAAATCATTGAGAATAGGAAGCTACTAGTTCCGTACATCAAGTGTGTGCTGGAACAGGGAAGATGTACCCCAGAAGGGAGGGAACTTAAAGCCCACATCAAAGACGCGCTCCAGACTTCGTGCACGAAATGTACTCAGAAACAAAGGAAGGCATCGAGGAAGGTAGTCAAGCACATCAGAGCTAACGAGCTGGACTACTGGAAGCAACTCCTCGCTAAATACGACCCTGACAGCATATATGAGAAGAACTATGAGTCTTTCCTTGCCGCTGATGATTAG	MKFFVVAIVVALAAFAVAETYTDRYDNINIDEIIENRKLLVPYIKCVLEQGRCTPEGRELKAHIKDALQTSCTKCTQKQRKASRKVVKHIRANELDYWKQLLAKYDPDSIYEKNYESFLAADD	123	18	12399	7.88	AIW65097.1/chemosensory protein /Helicoverpa armigera	2e-82	0.97
HarmCSP6	scaffold_119	150318	150996	-	ATGAAAGTATTCGTTGTGTTATCTGTTCTCATCGCCTTCACGGCTGCAGCCAGTCTGACACCAGCTGAGTTGGACCTGGCAGAGGCTTTCGACTATGAGGCTCTGTTCTCGAATGATGAGCAGAGAAAACTGGTGTTCGACTGCATACTGGGCAAGGCGGAGTGTGGTGATTACCAAAAAATGGCAGAAATTTCACGGAAGGTTCTAGAGAGTAAATGTGCGGACTGCAATGCTTCACAGAAAGCCAAATACGAGATTGTGCTGAAAACCATTCAGACCAAATATGAGCCTTTTTACAACGAACTCTTGAAGAACGTGGCAGCCAAGAAGGAATAA	MKVFVVLSVLIAFTAAASLTPAELDLAEAFDYEALFSNDEQRKLVFDCILGKAECGDYQKMAEISRKVLESKCADCNASQKAKYEIVLKTIQTKYEPFYNELLKNVAAKKE	111	16	10777	5.01	AEX07268.1/CSP7 /Helicoverpa armigera	8e-71	0.96
HarmCSP7	scaffold_20	1801988	1804702		ATGCAGGTCGTCGTATTTTTAAGTGTCATCTGCGTGGGTTTAGTGGCCGGGTTGCATGTGCAAGCGGGGCCTCAAATGACAGACGCGCAATTAGATCAGACCCTGGCTGATAAGAACACGATGCAGCGACACATCAAATGCGCTCTCGGAGAGGGGCCTTGTGATCCCGTTGGCAGACGACTTAGAACTCTAGCCCCGTTGGTTCTCCGAGGAGCATGCCCGCAGTGCTCCATGCAAGAAACGCGCCAAATTCGACGTACCCTTGCCTTTGTACAAAGAAACTATCCGTGGGAATGGGCGAAAATCGTTCGCCAATATGGTTGA	MQVVVFLSVICVGLVAGLHVQAGPQMTDAQLDQTLADKNTMQRHIKCALGEGPCDPVGRRLRTLAPLVLRGACPQCSMQETRQIRRTLAFVQRNYPWEWAKIVRQYG	107	17	10289	9.69	AND82447.1/chemosensory protein 5 /Athetis dissimilis	1e-70	0.95
HarmCSP8	scaffold_119	34098	34815	+	ATGTGGACTCAAGTGATTACTTTTAGTGTTGCTCTTACAATTGCATTAGGTGAAGAAGTAGTGGGAGGGATAAAACGGGAAGTCAGTGAAGGAGTACAGAGCATGGGGTATAAGCTAATCTATGGGGATGAAGACATGACTATCATTAACCAGGTAGTCACAGATGCGGAGAAGAGTGATATGGTCAAGAAAAACAAAGTTAACTTGAATGAAGCTATCAAACCATTGGCTCCGGAGGATGTTAAGTGCTTGATGTCTGTGGATCGGTATTGTAGCAAGAAGATGGGAGCTATGAAAAGTGTTTTAATCCAAGCAGTCAAGGAGGACTGCGCGAAATGTTCAATAAAACAAAAGGATGAAGCTGGTAAAGTGATAGCGTCGATGATGGCTCATGATCCA…	MWTQVITFSVALTIALGEEVVGGIKREVSEGVQSMGYKLIYGDEDMTIINQVVTDAEKSDMVKKNKVNLNEAIKPLAPEDVKCLMSVDRYCSKKMGAMKSVLIQAVKEDCAKCSIKQKDEAGKVIASMMAHDPVAWKLFLTRYDGLDKVQRILG	154	17	15229	7.86	PCG65464.1/hypothetical protein B5V51_9191 /Heliothis virescens	7e-96	0.89
HarmCSP9	scaffold_119	49231	50442	+	ATGAGGACCTTCGTAGTAGTATGTCTCCTTGGGCTGGTAGCCGTGACCCTGGCCAGGCCTGAATCCAAGTATACCAGCAAGTATGACAACATCAACTTGGATGAGATCCTCGCCAATCAGCGCCTCTTGGTGCCGTACCTCAAGTGTATCCTGGAAGAGGGAAAATGTACCCCTGAGGGCAAGGAACTTAAATCTCACATCCGTGAAGCTCTCGAGGAGGACTGTGCCAAGTGCACAGAAAACCAGCGCAAGGGAACTCGCAAGGTCTTGGCCCACCTCATCAACCACGAGGAAGGATACTGGAACCGCTTGAAGGCCAAGTACGACCCCGAGTCGAAATACACCGCCAAACACGAACAGGAACTAAGGGAACTTAAGCACTAA	MRTFVVVCLLGLVAVTLARPESKYTSKYDNINLDEILANQRLLVPYLKCILEEGKCTPEGKELKSHIREALEEDCAKCTENQRKGTRKVLAHLINHEEGYWNRLKAKYDPESKYTAKHEQELRELKH	127	18	12897	7.83	AEB54579.1/CSP5 /Helicoverpa armigera	5e-88	1
HarmCSP10	scaffold_119	172930	173639	-	ATGAAGGTCCTAGTGCTACTCCTGGCAGCAGTGGTGACAGCTCAGTATGAAGAAGACACTTACGGGACCGATCATGACGATTTAGACATAGCAGCCGTGGTGGAGGATAAGGACCAGTTCAATAGCTTCGTGGACTGCTTTATAGACGAGGCTCCTTGTGACGATGTTGCTGAAACATTTAAAAGTGTAATTCCTGAAGCTGTCCTGGAAGCCTGTGCCAAATGCACACCAGCACAGAAGCATATAGTGAGAGTATTCAACGAAAGCTTCAAGAAGAAAATGCCTGAAAAGTTTCAGAAGTTCAAGAACAAATATGACCCTGAAGGGAAATATTTCGACAATTTTGAAGCTGCAGTCGCCGCGTTTTAG	MKVLVLLLAAVVTAQYEEDTYGTDHDDLDIAAVVEDKDQFNSFVDCFIDEAPCDDVAETFKSVIPEAVLEACAKCTPAQKHIVRVFNESFKKKMPEKFQKFKNKYDPEGKYFDNFEAAVAAF	122	16	12085	4.47	ASA40081.1/chemosensory protein 20 /Helicoverpa assulta	8e-80	0.96
HarmCSP11	scaffold_119	176481	177131	-	ATGAAGTCCCTTCTAATCCTGTGTTTAGTAATCGCCGCTGTGTGGGCGCGCCCAGAAACATACGACACTCGATATGATGACTTTGATGCGGAGACCCTGGTGGAGAATGTTCGGCTACTGAAGGCATATGGCCACTGCTTCCTAGGCACCGGACCTTGCACTCCTGAGGGAAGTGACTTCAAGAAAACCATCCCCGATGCCCTAAGAACCGGCTGTGGCAAATGCACAGCCAAGCAGCGTCACCTTATTCGCGTCGTGGTTCAAGGCTTCCGATCCAAGACTCCAGACCTATGGCAACAGCTCGTCAAGAAGGAGGACCCCAATGGCCAATACAAGGAGATTTTCACTAGGTTCCTGAACGGTTCCGACTAA	MKSLLILCLVIAAVWARPETYDTRYDDFDAETLVENVRLLKAYGHCFLGTGPCTPEGSDFKKTIPDALRTGCGKCTAKQRHLIRVVVQGFRSKTPDLWQQLVKKEDPNGQYKEIFTRFLNGSD	123	16	12229	8.4	ASA40088.1/chemosensory protein 26 /Helicoverpa armigera	5e-87	0.99
HarmCSP12	scaffold_119	168107	169564	-	ATGAAGTGTATCTACGTGCTGTCTTTCCTGCTGGCTCTGGCCGCTGTTCAAGCTGAAGACAAGTACAGCACAGAGAATGACAATCTGGACATTGATGCAGTTGTCGCGAACGTGGATACCCTGACAAACTTCGTGGCATGTTTCGTGGATCAAGAGCCTTGTGACGCCGTTGCTGCTGATTTTAAAAAGGACATCCAAGAGGCCGTCACCACGAGGTGCGCCAAGTGCACGGACGCCCAAAAGCACATCTTCTACAAATTTATCCTGGGACTTAAGGAGGAGCTGCCTAGAGGCTACGAAGAGTTCAGACGTAAGTACGACCCAGAGAACAAGCACTTCTCAGCCTTGGAAAACGCCGTCTCTCCTGCTTAA	MKCIYVLSFLLALAAVQAEDKYSTENDNLDIDAVVANVDTLTNFVACFVDQEPCDAVAADFKKDIQEAVTTRCAKCTDAQKHIFYKFILGLKEELPRGYEEFRRKYDPENKHFSALENAVSPA	123	18	11940	4.66	AFR92092.1/chemosensory protein 8 /Helicoverpa armigera	3e-83	0.98
HarmCSP13	scaffold_119	467098	469902	-	ATGAAACTCCTGATTGTTTTGGCGTTGGTAGCTGTGGTAGCCGCCCGACCTGACGATGAGTTCTACGACAAGAAGTATGATGACTTCAATGTGGACGAGATAATTGAAAACGTGCGTCTTCTGAAGGCGTACGCGCATTGCATCATAGGCGACGGCAAGTGTACGCCTGAAGGAAATGATTTTAAGAGATGGGTTCCCGAAGCCACGAAGTCATCTTGCGGCAAATGTACGGAGAAACAAAAGGTTCTTGTAGCGAAGACTATTAAGGCCATCAAAGAAAAATGTCCAGAAGAATATACTACTCTTATCAAGCAATTAGACCCTGAGAACAAGTATGCTGATGATTTGAAGAACTACCTCGCCAAATACGGCCATTAA	MKLLIVLALVAVVAARPDDEFYDKKYDDFNVDEIIENVRLLKAYAHCIIGDGKCTPEGNDFKRWVPEATKSSCGKCTEKQKVLVAKTIKAIKEKCPEEYTTLIKQLDPENKYADDLKNYLAKYGH	125	15	12738	6.17	ASA40079.1/chemosensory protein 23 /Helicoverpa armigera	2e-85	0.99
HarmCSP14	scaffold_119	135915	136292	+	ATGAAACTCATAGTCGCAGTTGCCTTATTATGCCTGGTGGCAGAGTCCTGGGCCGCCTCCACCTACACTGACAAGTGGGACAACATCAATGTGGATGAAATCTTGGAGTCTCAGCGCCTTCTGAAAGCATACGTCGATTGCCTACTCGATAGAGGACGTTGCACTCCCGATGGTAAGGCCCTTAAAGAGACCCTCCCAGACGCCTTAGAAAATGAGTGCAGCAAATGTACAGACAAGCAAAAGTCTGGTTCAGACAAAGTGATCAGGCACTTAGTGAACAAGCGCCCAGAAATGTGGAAGGAACTGTCTGCCAAGTATGACCCTAACAACATCTACCAAGACAGGTACAAGGACAAAATCGAAGCCGTGAAGGGCCAGTAA	MKLIVAVALLCLVAESWAASTYTDKWDNINVDEILESQRLLKAYVDCLLDRGRCTPDGKALKETLPDALENECSKCTDKQKSGSDKVIRHLVNKRPEMWKELSAKYDPNNIYQDRYKDKIEAVKGQ	126	18	12494	6.82	AIW65099.1/chemosensory protein /Helicoverpa armigera	5e-87	1
HarmCSP15	scaffold_119	136657	137683	-	ATGAAGGCTGACTGTTTCCTCATCATCACACTAGTAGCAGTAGTAGCAGCTGACTTCTATAACTCTAAATACGACAGTTTCGATGTCCAACCCCTACTGGAGAACGATAGGATACTCCTCAGTTACACCAAGTGTTTTCTCGACCAAGGACCTTGTACGCCCGATGCTAAGGATTTTAAGAAAGTGATACCAGAAGCCCTCGAGACTACCTGCGGCAAATGTAGTCCAAAACAGAAGCAGTTAATCAAAACAGTGATCAAGGCTGTGATCAGCCGACACCCTGATGCTTGGGACCAGCTCACAGAGAAGTACGACAAAGACAAGAAATATAAGGAATCCTTTGATAAATTCTTAGCAGAGCAAGATTGA	MKADCFLIITLVAVVAADFYNSKYDSFDVQPLLENDRILLSYTKCFLDQGPCTPDAKDFKKVIPEALETTCGKCSPKQKQLIKTVIKAVISRHPDAWDQLTEKYDKDKKYKESFDKFLAEQD	122	17	12246	5.84	AEX07267.1/CSP6 /Helicoverpa armigera	1e-81	0.97
HarmCSP16	scaffold_20	1794280	1798569	-	ATGCAAACCAGATACGCTGTCGTGTTGTGTTGCGTGGTAGCCGCCTGCGTTGCGCAAACGCAGCGACCGCCCGTCTCAGACAGCGCACTTGAAGATGCATTACAAGACAAACGGTTCATTCAGAGACAGCTGAAGTGCGCTCTCGGGGAAGCGCCCTGTGATCCCATCGGAAAGAGATTGAAGACACTCGCGCCACTGGTGCTTCGTGGGGCCTGTCCTCAGTGCACGCCACAAGAGACCAAGCAAATACAGCGCACTCTATCGTACGTGCAACGAAACTTCCCTCAGCAGTGGGCCAAGATAGTCCGCCAATATGCAGGATAA	MQTRYAVVLCCVVAACVAQTQRPPVSDSALEDALQDKRFIQRQLKCALGEAPCDPIGKRLKTLAPLVLRGACPQCTPQETKQIQRTLSYVQRNFPQQWAKIVRQYAG	107	18	10092	9.69	AIW65101.1/chemosensory protein /Helicoverpa armigera	5e-71	1
HarmCSP17	scaffold_119	144594	145755		ATGAGGAGCTGGCTGATCTGCTTGTGCGTGCTGACGGTGGTGGTGACATGCCACTCGCAGGCCCCCAATCGCTATGAGAACTTCAACGCAGACGCCATCATCCAGAACGACAGGATCCTCTTGGCGTACTACAAGTGCGTCATGGATAAAGGACCCTGCACGAGGGATGGGAAGAACTTTAAACGCGTACTCCCAGAAACATTAGCAACCGCCTGCGGTCGCTGCAACCCCAAACAGAAGACGATCGTGCGCAAGCTACTTCTCGGCATCAGATCCAAGAGCGAACCTCGCTTCCTTGAACTTCTTGACAAGTACAACCCTGATCGCTCTAACAGAGATGCCCTTTACGCATTCTTAGTCACCGGCAACTAA	MRSWLICLCVLTVVVTCHSQAPNRYENFNADAIIQNDRILLAYYKCVMDKGPCTRDGKNFKRVLPETLATACGRCNPKQKTIVRKLLLGIRSKSEPRFLELLDKYNPDRSNRDALYAFLVTGN	123	19	11939	9.57	AND82445.1/chemosensory protein 3 /Athetis dissimilis	2e-80	0.93
HarmCSP18	scaffold_119	154262	156016	+	ATGAAAGTCCTGATGGTAGCAGTTCTTGCACTGGTGGCGCCCTCTGCACTAGGGTACGACGAAAAGTACGATAAACTAGATGTGGATAAGATCATCGGAGACGATGCGCTCTTCACAGCTTATATCGACTGCATGCTGGATAAAGGACCCTGCACTGTGGAACATTCGGAGGATTTTAAAAAACTACTTCCCGAGGTAATCCAAACAGCTTGCGCCAAATGCTCAGGAATACAGAGGACGAATGTCAGGAAAACTGTCAAAGCTTTGAGTGACAAGAAACCTGATGATTTCGCTAAATTCCGCGCCAAGTTCGATCCTAAAGGAGAATATGAGAAGGACTTCTCTGCTTTTATGCTTGGAACAGATTAA	MKVLMVAVLALVAPSALGYDEKYDKLDVDKIIGDDALFTAYIDCMLDKGPCTVEHSEDFKKLLPEVIQTACAKCSGIQRTNVRKTVKALSDKKPDDFAKFRAKFDPKGEYEKDFSAFMLGTD	122	18	11826	5.15	ASA40083.1/chemosensory protein 22 /Helicoverpa assulta	1e-79	0.97
HarmCSP19	scaffold_119	163287	165443	-	ATGATCGATTTAAATAAATGCAATTTGAAGGTGTCAATATTGATACTGTGTTTATATTTTGTATCGATAAACGCACAACAAAGGTTTTATGACCGGAGATACGATTATTACGATATCGATACTTTGATACAAAATCCTAGATTACTGAAGAAGTATTTGGACTGTTTTCTCGAGAAAGGACCGTGCACGCCTATAGGAAGAGTGTTCAGACAAATCCTACCGGACGCAGTAGCAACAGCCTGTGAGAAGTGCTCGCCGTCCCAACGCCGACTCGCCAGAAAGACTTTCAACGCCATCAGGAGGAACTTCCCCCAAGGCTACGTGGAACTCATGAGCAAACTCGACCCCAAAAACAAGTACTATGAAGCCTTCGGGAAGGCTATTGCGAATGCTTAA	MIDLNKCNLKVSILILCLYFVSINAQQRFYDRRYDYYDIDTLIQNPRLLKKYLDCFLEKGPCTPIGRVFRQILPDAVATACEKCSPSQRRLARKTFNAIRRNFPQGYVELMSKLDPKNKYYEAFGKAIANA	131	No	15315	9.46	AKT26482.1/chemosensory protein 5 /Spodoptera exigua	1e-64	0.73
HarmCSP20	scaffold_119	105194	106319	+	ATGAAAGCCGTATTCCTATTATGCTTGGTCGTGGTGGCCGTCAGTGCTCGCCCTGAGGCCCAATATACCAATAAATATGACAATGTAAACTTGGACGAGATCTTAGTAAACAAAAGACTGCTGGTGCCTTACATCAAGTGTGCTTTGGACCAGGGCAAATGCTCGCCAGACGGCAGGGAACTTAAATCTCACATCAGGGAGGCATTAGAGAACTACTGCGCCAAGTGCACTCCAGTCCAGCAAGATGGAACCCGTCGCGTCATCGCTCACCTGATCAACCACGAACCCGACTACTGGAGACAGCTTTCCGTCAAATATGACCGCGACGGAAAATTCGCCGTCAAATACGAAAAAGAATTAAGAACTATTGCCTAA	MKAVFLLCLVVVAVSARPEAQYTNKYDNVNLDEILVNKRLLVPYIKCALDQGKCSPDGRELKSHIREALENYCAKCTPVQQDGTRRVIAHLINHEPDYWRQLSVKYDRDGKFAVKYEKELRTIA	124	16	12665	8.68	AGH20053.1/chemosensory protein 15 /Helicoverpa armigera	7e-75	0.99
HarmCSP21	scaffold_119	89535	90229	-	ATGAACTCTGCTATCGTGCTATGTGTGGTGGCGCTGGCCGGCATGGTGCTCGCGCGCCCTGATGGTGGTACTTACACCACTAAGTACGACAACGTAGACCTGGACGAGATCCTCGCCAACGACCGGCTGCTGATACCTTACATCAAGTGCCTGCTCGATGAGGGCAAGTGCGCTCCCGATGCCAAGGAACTCAAGGAACACATCAGGGAAGCCCTGGAGAACGGTTGCGCCAAGTGCACTGACAAGCAGAAGGAGGGAACCCGCCGCGTCATCGCTCACCTGATCAAGCACAAGAATGCAGACTGGCAGAAGCTGAAGGCCAAGTACGACCCCGAGGGCAAGTACACACACAAGTACGAGAAGGAGCTCGAAGAAGTGCAACATTAA	MNSAIVLCVVALAGMVLARPDGGTYTTKYDNVDLDEILANDRLLIPYIKCLLDEGKCAPDAKELKEHIREALENGCAKCTDKQKEGTRRVIAHLIKHKNADWQKLKAKYDPEGKYTHKYEKELEEVQH	128	18	12781	6.58	ASA40082.1/chemosensory protein 21 /Helicoverpa assulta	6e-87	0.98
HarmCSP22	scaffold_119	81553	82255	-	ATGAACTCTGCTATCGTGCTATGTGTGGTGGCGCTGGCCGGCATGGTGCTCGCGCGCCCTGATGGTGGTACTTACACCACTAAGTACGACAACGTAGACCTGGACGAGATCCTCGCCAACGACCGGCTGCTGATACCTTACATCAAGTGCCTGCTCGATGAGGGCAAGTGCGCTCCCGATGCCAAGGAACTCAAGGAACACATCAGGGAAGCCCTGGAGAACGGTTGCGCCAAGTGCACTGACAAGCAGAAGGAGGGAACCCGCCGCGTCATCGCTCACCTGATCAAGCACAAGAATGCAGACTGGCAGAAGCTGAAGGCCAAGTACGACCCCGAGGGCAAGTACACACACAAGTACGAGAAGGAGCTCGAAGAAGTGCAACATTAA	MNSAIVLCVVALAGMVLARPDGGTYTTKYDNVDLDEILANDRLLIPYIKCLLDEGKCAPDAKELKEHIREALENGCAKCTDKQKEGTRRVIAHLIKHKNADWQKLKAKYDPEGKYTHKYEKELEEVQH	128	18	12781	6.58	ASA40082.1/chemosensory protein 21 /Helicoverpa assulta	6e-87	0.98
HarmCSP23	scaffold_119	75971	76580	+	ATGAACTCTGCTATCGTGCTATGTGTGGTGGCGCTGGCCGGCATGGTGCTCGCGCGCCCTGACGACACCTATACCACTAAGTACGACAACGTAGACCTGGACGAGATCCTCGGCAATGACCGTCTGCTGGTGCCTTACATCAAGTGCACGCTCGACGAGGGCAAGTGCGCGCCCGACGCTAAAGAGCTTAAGGAACACATCAGGGAAGCCCTGGAGAACGGTTGCGCCAAGTGTACTGACAAGCAGAAGGAGGGAACCCGCCGCGTCATCGCTCACCTGATCAAGCACAAGCTTGCGGAGTGGGAGAAGCTGAAGGCCAAGTACGACCCCGAGGGCAAGTACACGCACAAGTACGAGAAGGAGCTCGAAGAAGTGAAAAACGCCTAA	MNSAIVLCVVALAGMVLARPDDTYTTKYDNVDLDEILGNDRLLVPYIKCTLDEGKCAPDAKELKEHIREALENGCAKCTDKQKEGTRRVIAHLIKHKLAEWEKLKAKYDPEGKYTHKYEKELEEVKNA	128	18	12805	6.12	ASA40086.1/chemosensory protein 21 /Helicoverpa assulta	1e-78	0.93
HarmCSP24	scaffold_119	69244	69831	+	ATGAACTCTGCTATAGTGCTATGTGTGGTGGCGCTGGCCGGCATGGTGCTCGCGCGCCCTGATGGTGACGGCGACAAGTACACCTCCAAGTGGGACAACATAGACCTGGACGAGATCCTCGGCAATGACCGTCTGCTGGTGCCTTACATCAAGTGCACGCTCGACGAGGGCAAGTGCGCTCCCGATGCTAAGGAGCTCAAGGAACATATCCTGGAAGCTCTCGAGACTGGATGCGACAAGTGTACTGACAAGCAGAAGGAGGGAACCCACCGCGTCATCGCTCACCTTATCAAATATAAGCTTGAGGAGTGGGAGAAGCTGAGGGCCAAGTACGACCCCGAGGGCAAGTACGCAAAGAAGTACGAGAAAGAACTCGAAGAATTGAAAAAAGCGTAA	MNSAIVLCVVALAGMVLARPDGDGDKYTSKWDNIDLDEILGNDRLLVPYIKCTLDEGKCAPDAKELKEHILEALETGCDKCTDKQKEGTHRVIAHLIKYKLEEWEKLRAKYDPEGKYAKKYEKELEELKKA	131	18	13154	5.48	AFR92096.1/chemosensory protein 12 /Helicoverpa armigera	1e-87	0.98
HarmCSP25	scaffold_119	59472	60163	+	ATGAACTCCGCTATCGTGCTATGTGTGGTGGCGCTGGCCGGCATGGTGCTCGCGCGCCCTGATGGTGACGGCGACAAGTACACCTCCAGGTGGGACGACGTAGACCTGGACGAGATCCTTGAGAACGACCATCTGTTGGTGCCTTACATCAAGTGCTCGCTCGACGAGGGCAAGTGCGCGCCCGACGCTAAGGAGCTCAAGGAACACATCCAGGAAGCTCTGGAGACTGGGTGCGCCAAGTGTACTGACAAGCAGAAGGAGGGAACCCGCCGTGTCATCGCTCACCTGATCAAGAAAAAGCTGCAAGAGTGGGAGAAGCTGAAGGCCAAGTACGACCCCGAGGGCAAGTACGCTAAGAAGTATGAAAAGGAGCTCGAAGAAGTGAAAAACGCGTAA	MNSAIVLCVVALAGMVLARPDGDGDKYTSRWDDVDLDEILENDHLLVPYIKCSLDEGKCAPDAKELKEHIQEALETGCAKCTDKQKEGTRRVIAHLIKKKLQEWEKLKAKYDPEGKYAKKYEKELEEVKNA	131	18	13106	5.48	AFR92098.1/chemosensory protein 14 /Helicoverpa armigera	5e-89	0.99
HarmCSP26	scaffold_119	99948	100672	+	ATGAACTCCTTGATCGTATTCTGCGTGTTGTCTCTTGCCGCTTTGACCATCGCGCGTCCTGACGGCGCCACATACACGGACAAGTATGACAACGTAGACCTGGACGAGATCCTCGGCAACCGTCGCCTGATGGTGCCTTACATCAAGTGTATGCTCGACCAGGGCAAGTGCGCCCCCGACGCCAAGGAACTCAAGGAACACATCAAGGAAGCTCTCGAGAACGAGTGCGGCAAATGTACCGAGGCCCAGAAGAAGGGAACCCGCCGCGTCATTGGTCACCTGATCAACCACGAGGCTGACTTCTGGAACGAGCTGACTGCCAAGTACGACCCTGAGAGGAAGTACACCACCAAGTACGAGAAGGAGCTCAAAGAAGTCAAGGCTTAA	MNSLIVFCVLSLAALTIARPDGATYTDKYDNVDLDEILGNRRLMVPYIKCMLDQGKCAPDAKELKEHIKEALENECGKCTEAQKKGTRRVIGHLINHEADFWNELTAKYDPERKYTTKYEKELKEVKA	128	18	12806	6.36	AEX07269.1/CSP4 /Helicoverpa armigera	4e-90	1
HarmCSP27	scaffold_119	73958	75066	+	ATGAACTCCTTGATCGTATTCTGCGTGTTGTCTCTGGCAGCTTTGACCATCGCGCGTCCTGACGGAGCTACATACACGGACAAGTATGACAATGTAGACCTGGATGAGGTACTCTCCAACCGTCGGCTGTTGGTGCCTTATGTCCACTGCTTGCTCGAGCAGGGCAAGTGTGCTCCCGACGCCAAGGAACTCAAGGAACACATCAGGGAAGCTCTTGAGAATGCTTGCGGCAAATGTACTAACGCTCAGCAGAGTGGAACCCGCCGCGTCATCGGTCACCTGATCAACAAGGAGCCAGAGTTCTGGAAGCAGCTGAACGCCAAGTACGACCCCAATAACAAGTACACGAAGAAGTACGAGAAGGAACTCAAAGAAGTTCAAGAAGAACACCATTAA	MNSLIVFCVLSLAALTIARPDGATYTDKYDNVDLDEVLSNRRLLVPYVHCLLEQGKCAPDAKELKEHIREALENACGKCTNAQQSGTRRVIGHLINKEPEFWKQLNAKYDPNNKYTKKYEKELKEVQEEHH	131	18	13197	6.58	ASA40087.1/chemosensory protein 25 /Helicoverpa armigera	1e-92	0.99
